# Supplementary material for: Interaction among sea urchins in response to food cues
Source: Sci Rep. 2021 May 11;11:9985. doi: 10.1038/s41598-021-89471-2 (PMC8113249; doi:10.1038/s41598-021-89471-2)
Supplement: Supplementary file 1 — Supplementary Information 1. [file 41598_2021_89471_MOESM1_ESM.xlsx]

## Sheet: Speed (mm.s)
Density group	Number	Control	Food cue
1	1	0.410614	0.244058
1	2	0.77063	0.534364
1	3	0.482216	0.345574
1	4	0.584091	0.585333
1	5	0.456025	0.23896
1	6	0.401292	0.327013
1	7	0.496138	0.277303
1	8	0.461573	0.449532
15	1	0.370197	0.148674
15	2	0.498784	0.403937
15	3	0.589008	0.321593
15	4	0.607259	0.348853
15	5	0.366051	0.237018
15	6	0.383358	0.463003
15	7	0.408214	0.336899
15	8	0.236687	0.431883
15	9	0.677061	0.579928
15	10	0.237408	0.263627
15	11	0.243421	0.18444
15	12	0.668111	0.327666
15	13	0.481621	0.390122
15	14	0.549689	0.313534
15	15	0.326406	0.463842
15	1	0.302493	0.375473
15	2	0.806664	0.420437
15	3	0.532376	0.214284
15	4	0.314948	0.0795516
15	5	0.302036	0.617646
15	6	0.376883	0.353728
15	7	0.201277	0.381719
15	8	0.298686	0.287915
15	9	0.45677	0.581122
15	10	0.681104	0.120985
15	11	1.02849	0.107874
15	12	0.459254	0.436053
15	13	0.292801	0.441681
15	14	0.572588	0.577194
15	15	0.635033	0.130466
15	1	0.493734	0.315334
15	2	0.349378	0.121627
15	3	0.723322	0.155759
15	4	0.196277	0.137488
15	5	0.342992	0.320479
15	6	0.227209	0.401113
15	7	0.416977	0.149239
15	8	0.489849	0.215554
15	9	0.400651	0.36234
15	10	0.413145	0.40094
15	11	0.717959	0.241261
15	12	0.338659	0.102416
15	13	0.539464	0.334209
15	14	0.416943	0.297991
15	15	0.213557	0.161314
15	1	0.89011	0.454932
15	2	0.649984	0.595263
15	3	0.263737	0.37028
15	4	0.24198	0.241682
15	5	0.680972	0.269609
15	6	0.443322	0.185077
15	7	0.289155	0.234244
15	8	0.22595	0.21343
15	9	0.595563	0.51638
15	10	0.835297	0.580062
15	11	0.715466	0.524768
15	12	0.615465	0.436786
15	13	0.692049	0.485496
15	14	0.937439	0.440171
15	15	0.495297	0.263761
15	1	0.474305	0.478769
15	2	0.28612	0.331809
15	3	0.33692	0.18907
15	4	0.299634	0.162674
15	5	0.3319	0.391553
15	6	0.53574	0.370153
15	7	0.627938	0.277314
15	8	0.230787	0.201672
15	9	0.321226	0.292185
15	10	0.291604	0.182912
15	11	0.122178	0.127502
15	12	0.169968	0.214646
15	13	0.347109	0.327686
15	14	0.196297	0.407743
15	15	0.583913	0.41287
15	1	0.654112	0.228962
15	2	0.357508	0.442089
15	3	0.572288	0.337968
15	4	0.432459	0.219826
15	5	0.511634	0.519767
15	6	0.488219	0.46176
15	7	0.409544	0.26584
15	8	0.40644	0.192985
15	9	0.153486	0.186496
15	10	0.788756	0.158282
15	11	0.52151	0.456068
15	12	0.363828	0.253794
15	13	0.473399	0.258534
15	14	0.334626	0.356681
15	15	0.688802	0.298475
15	1	0.696428	0.35693
15	2	0.342257	0.216339
15	3	0.329616	0.347276
15	4	0.417414	0.5083
15	5	0.309466	0.2955
15	6	0.452983	0.458193
15	7	0.414573	0.325037
15	8	0.512201	0.381461
15	9	0.491265	0.399209
15	10	0.293045	0.269184
15	11	0.749422	0.540985
15	12	0.326213	0.307138
15	13	0.342659	0.221675
15	14	0.32484	0.469848
15	15	0.495823	0.415232
15	1	0.423984	0.38772
15	2	0.483333	0.530771
15	3	0.450617	0.289505
15	4	0.450617	0.289505
15	5	0.535053	0.326526
15	6	0.492545	0.325696
15	7	0.582318	0.256489
15	8	0.17732	0.390982
15	9	0.20932	0.0866938
15	10	0.157001	0.227766
15	11	0.474337	0.439352
15	12	0.360675	0.309893
15	13	0.345503	0.322121
15	14	0.226799	0.100403
15	15	0.319253	0.508471
30	1	0.64371	0.30026
30	2	0.443756	0.199366
30	3	0.696904	0.498321
30	4	0.34616	0.299994
30	5	0.767542	0.365926
30	6	0.279789	0.194252
30	7	0.18213	0.172273
30	8	0.205577	0.0977563
30	9	0.140712	0.267614
30	10	0.12212	0.356144
30	11	0.146424	0.171386
30	12	0.518583	0.337718
30	13	0.853613	0.729189
30	14	0.201793	0.206285
30	15	0.241397	0.581273
30	16	0.753968	0.219631
30	17	0.175269	0.158331
30	18	0.277041	0.322043
30	19	0.209252	0.222949
30	20	0.2964	0.185464
30	21	0.563188	0.2844
30	22	0.400371	0.167398
30	23	0.382543	0.166215
30	24	0.497526	0.396767
30	25	0.400216	0.20039
30	26	0.665401	0.162588
30	27	0.689679	0.423313
30	28	0.718917	0.124877
30	29	0.331871	0.192081
30	30	0.227835	0.485119
30	1	0.488305	0.157435
30	2	0.559117	0.099072
30	3	0.34713	0.150777
30	4	0.261195	0.156623
30	5	0.321427	0.164422
30	6	0.211107	0.153905
30	7	0.482483	0.157297
30	8	0.169398	0.0833457
30	9	0.454319	0.185358
30	10	0.322622	0.259279
30	11	0.268611	0.340892
30	12	0.263738	0.20232
30	13	0.398286	0.169279
30	14	0.578255	0.244108
30	15	0.661088	0.408772
30	16	0.216377	0.198746
30	17	0.607509	0.446376
30	18	0.151721	0.120658
30	19	0.573301	0.388562
30	20	0.126925	0.243808
30	21	0.573971	0.317279
30	22	0.514948	0.29655
30	23	0.501652	0.355933
30	24	0.466987	0.202778
30	25	0.235166	0.1104
30	26	0.453566	0.23747
30	27	0.155272	0.160882
30	28	0.476061	0.257054
30	29	0.461902	0.323796
30	30	0.562859	0.25374
30	1	0.535622	0.0841119
30	2	0.17898	0.259405
30	3	0.495039	0.269723
30	4	0.535688	0.380811
30	5	0.628555	0.160299
30	6	0.381115	0.453917
30	7	0.382521	0.240815
30	8	0.259111	0.169457
30	9	0.376506	0.369839
30	10	0.925222	0.775479
30	11	0.38909	0.315712
30	12	0.469753	0.116562
30	13	0.264409	0.24452
30	14	0.384339	0.185316
30	15	0.38818	0.162451
30	16	0.447704	0.155337
30	17	0.453584	0.434629
30	18	0.537007	0.264424
30	19	0.727741	0.572894
30	20	0.319046	0.315092
30	21	0.624609	0.320897
30	22	0.505502	0.156316
30	23	0.27223	0.275393
30	24	0.495413	0.467661
30	25	0.365137	0.291908
30	26	0.581855	0.169218
30	27	0.794932	0.787206
30	28	0.538884	0.196872
30	29	0.61898	0.37081
30	30	0.589151	0.452428
30	1	0.474114	0.334052
30	2	0.887162	0.645513
30	3	0.276483	0.412214
30	4	0.894025	0.237266
30	5	0.511723	0.366097
30	6	0.501087	0.501501
30	7	0.663904	0.452823
30	8	0.784177	0.417018
30	9	0.596914	0.594777
30	10	0.920988	0.630497
30	11	0.798901	0.532192
30	12	0.908296	0.27015
30	13	0.375271	0.327696
30	14	0.51599	0.390665
30	15	0.824755	0.664794
30	16	0.868234	0.160433
30	17	0.428212	0.4247
30	18	0.602826	0.269165
30	19	0.723276	0.362624
30	20	0.590992	0.374737
30	21	0.851037	0.281747
30	22	0.24515	0.347238
30	23	1.15617	0.387006
30	24	0.807377	0.384226
30	25	0.417186	0.189007
30	26	1.03396	0.671132
30	27	0.788791	0.356154
30	28	0.487104	0.573958
30	29	0.213843	0.149139
30	30	0.654441	0.332993
30	1	0.532186	0.206819
30	2	0.361617	0.186111
30	3	0.288822	0.220982
30	4	0.316978	0.229821
30	5	0.48105	0.397601
30	6	0.378008	0.349528
30	7	0.454542	0.358392
30	8	0.285896	0.247047
30	9	0.634517	0.48237
30	10	0.425039	0.336709
30	11	0.230409	0.189485
30	12	0.619373	0.282145
30	13	0.155952	0.114289
30	14	0.616532	0.277195
30	15	0.168639	0.190027
30	16	0.371651	0.106208
30	17	0.700338	0.516358
30	18	0.298224	0.406431
30	19	0.221061	0.113547
30	20	0.209007	0.0996467
30	21	0.448083	0.282222
30	22	0.121164	0.157785
30	23	0.139744	0.191521
30	24	0.45608	0.432509
30	25	0.459039	0.581478
30	26	0.136024	0.167703
30	27	0.387306	0.119036
30	28	0.249743	0.301251
30	29	0.188854	0.105493
30	30	0.285384	0.290267
30	1	0.692209	0.558381
30	2	0.571754	0.330111
30	3	0.26633	0.243422
30	4	0.571968	0.316733
30	5	0.631985	0.616056
30	6	0.205992	0.368772
30	7	0.352025	0.224118
30	8	0.46078	0.276443
30	9	0.586029	0.351967
30	10	0.393441	0.349292
30	11	0.547542	0.252468
30	12	0.687043	0.16556
30	13	0.58053	0.478154
30	14	0.536483	0.555845
30	15	0.573452	0.210277
30	16	0.517218	0.379027
30	17	0.415014	0.267993
30	18	0.388494	0.314746
30	19	0.282255	0.352326
30	20	0.281274	0.224377
30	21	0.287555	0.407325
30	22	0.305837	0.138685
30	23	0.544183	0.408211
30	24	0.419941	0.334992
30	25	0.659424	0.463541
30	26	0.363351	0.300209
30	27	0.428442	0.424903
30	28	0.630165	0.527316
30	29	0.523394	0.327714
30	30	0.330227	0.49489
30	1	0.599553	0.478326
30	2	0.36089	0.508731
30	3	0.496479	0.505691
30	4	0.565798	0.300291
30	5	0.62634	0.155819
30	6	0.510539	0.223161
30	7	0.702434	0.290725
30	8	0.384989	0.3088
30	9	0.63264	0.2549
30	10	0.617349	0.464844
30	11	0.867657	0.309404
30	12	0.734476	0.119084
30	13	0.77764	0.384214
30	14	0.535962	0.263176
30	15	0.654436	0.392856
30	16	0.492678	0.515349
30	17	0.561247	0.203255
30	18	0.157764	0.482274
30	19	0.639026	0.590861
30	20	0.394704	0.326569
30	21	0.440386	0.257294
30	22	0.631415	0.435221
30	23	0.741626	0.413058
30	24	0.413145	0.226861
30	25	0.474793	0.292939
30	26	0.490838	0.291649
30	27	0.801152	0.494276
30	28	0.278657	0.272433
30	29	0.563338	0.39705
30	30	0.466606	0.495768
30	1	0.577974	0.57282
30	2	0.528901	0.286616
30	3	0.506102	0.278125
30	4	0.235607	0.178601
30	5	0.469013	0.387096
30	6	0.273367	0.306328
30	7	0.255494	0.348883
30	8	0.371778	0.332452
30	9	0.472163	0.428831
30	10	0.492773	0.491823
30	11	0.260776	0.160266
30	12	0.330455	0.356164
30	13	0.303635	0.154895
30	14	0.513611	0.405078
30	15	0.377301	0.245348
30	16	0.403608	0.364374
30	17	0.165146	0.12926
30	18	0.321003	0.345162
30	19	0.505888	0.256228
30	20	0.135458	0.139831
30	21	0.242059	0.109856
30	22	0.468817	0.391767
30	23	0.435729	0.269782
30	24	0.435729	0.269782
30	25	0.303161	0.188205
30	26	0.782598	0.528897
30	27	0.32548	0.182032
30	28	0.387657	0.172902
30	29	0.406501	0.188387
30	30	0.150163	0.0827448

## Sheet: Displacement (mm)
Density group	Number	Control	Food cue
1	1	241.246	150.157
1	2	478.839	356.871
1	3	301.948	189.412
1	4	351.066	361.46
1	5	268.417	38.5302
1	6	149.005	143.213
1	7	274.684	127.069
1	8	267.613	230.161
15	1	190.368	45.3658
15	2	302.062	205.99
15	3	236.958	163.809
15	4	329.008	154.944
15	5	190.942	132.707
15	6	189.173	298.054
15	7	178.046	212.467
15	8	107.347	276.478
15	9	395.072	280
15	10	128.042	124.628
15	11	113.812	79.9502
15	12	360.329	166.042
15	13	237.255	226.119
15	14	340.964	185.755
15	15	111.133	290.812
15	1	172.567	228.248
15	2	503.771	278.001
15	3	350.623	92.1883
15	4	203.333	18.0796
15	5	137.341	392.584
15	6	227.732	206.068
15	7	113.556	243.671
15	8	146.629	177.606
15	9	150.658	391.072
15	10	332.354	47.2273
15	11	540.973	59.0701
15	12	262.764	218.744
15	13	157.93	277.785
15	14	179.518	304.114
15	15	287.44	51.6868
15	1	315.332	207.871
15	2	187.19	68.2034
15	3	440.513	90.3266
15	4	97.8538	76.5041
15	5	189.387	198.519
15	6	52.421	236.858
15	7	235.054	90.9393
15	8	327.682	119.244
15	9	228.006	211.76
15	10	216.19	242.383
15	11	461.449	138.095
15	12	209.416	55.7319
15	13	303.297	203.285
15	14	240.892	167.426
15	15	86.6906	96.0303
15	1	544.49	267.541
15	2	253.928	316.076
15	3	102.395	198.115
15	4	62.2158	73.3593
15	5	361.65	79.0325
15	6	216.495	41.4377
15	7	92.4217	90.9033
15	8	86.4723	68.1124
15	9	305.719	257.972
15	10	244.948	330.46
15	11	440.941	338.516
15	12	282.035	235.026
15	13	373.008	219.382
15	14	526.015	248.411
15	15	290.359	66.7689
15	1	231.488	252.158
15	2	118.951	145.722
15	3	173.854	59.5626
15	4	122.241	51.2376
15	5	137.501	242.98
15	6	314.499	153.219
15	7	402.458	93.4786
15	8	67.7508	80.5578
15	9	170.945	165.23
15	10	145.411	78.6864
15	11	16.2196	41.3982
15	12	57.7008	97.3905
15	13	176.768	157.446
15	14	65.789	220.078
15	15	367.788	227.084
15	1	351.737	86.0801
15	2	176.645	237.281
15	3	336.796	195.452
15	4	211.63	112.533
15	5	252.108	333.19
15	6	245.529	301.975
15	7	227.048	130.235
15	8	200.971	52.2398
15	9	47.0158	83.4595
15	10	500.68	63.1216
15	11	321.043	286.072
15	12	218.49	142.415
15	13	137.992	143.776
15	14	136.553	198.635
15	15	420.773	140.66
15	1	416.414	188.301
15	2	132.726	92.793
15	3	143.958	207.157
15	4	160.178	313.369
15	5	127.122	122.78
15	6	177.363	258.039
15	7	149.464	187.016
15	8	212.258	206.542
15	9	322.587	238.628
15	10	155.099	141.969
15	11	444.875	277.21
15	12	158.348	193.061
15	13	181.807	78.9703
15	14	196.158	299.886
15	15	290.154	245.162
15	1	246.149	134.989
15	2	308.652	306.154
15	3	248.517	131.399
15	4	248.517	131.399
15	5	294.006	153.015
15	6	299.694	176.212
15	7	381.315	151.711
15	8	74.5036	233.411
15	9	100.436	31.0113
15	10	41.1735	98.2442
15	11	211.885	262.269
15	12	192.12	176.583
15	13	190.972	175.233
15	14	98.8148	38.1315
15	15	142.51	324.515
30	1	427.07	131.245
30	2	199.158	90.4521
30	3	385.999	209.969
30	4	152.24	121.279
30	5	485.011	227.602
30	6	111.926	53.096
30	7	47.9162	99.3279
30	8	121.846	44.2889
30	9	30.5949	151.823
30	10	47.2902	221.982
30	11	23.1378	92.3841
30	12	341.312	182.852
30	13	466.739	450.124
30	14	76.0095	98.1372
30	15	73.9485	320.414
30	16	416.096	102.753
30	17	72.1579	90.3361
30	18	134.288	190.191
30	19	96.2463	139.75
30	20	148.511	85.8824
30	21	255.911	135.971
30	22	155.11	78.2986
30	23	185.876	70.6741
30	24	235.138	222.35
30	25	238.07	117.718
30	26	426.398	91.1572
30	27	323.781	205.25
30	28	471.809	37.8811
30	29	163.43	119.721
30	30	119.06	307.001
30	1	309.546	77.4536
30	2	382.363	53.6959
30	3	195.226	92.5417
30	4	109.685	47.7536
30	5	156.708	60.5721
30	6	72.702	54.1043
30	7	284.597	80.9179
30	8	75.8483	36.6372
30	9	300.103	108.962
30	10	118.163	113.693
30	11	91.3322	218.396
30	12	150.741	123.967
30	13	233.761	86.9568
30	14	390.096	138.64
30	15	422.5	249.77
30	16	130.082	111.234
30	17	281.902	250.591
30	18	90.0124	61.3315
30	19	340.788	203.341
30	20	51.0887	147.049
30	21	374.297	187.414
30	22	328.646	185.221
30	23	301.004	233.992
30	24	283.919	115.857
30	25	141.891	56.1019
30	26	221.654	144.571
30	27	61.0177	89.5598
30	28	309.318	140.395
30	29	243.497	194.581
30	30	363.659	144.454
30	1	271.81	28.0737
30	2	106.779	155.151
30	3	306.27	154.294
30	4	334.364	239.794
30	5	356.521	92.5692
30	6	171.805	238.987
30	7	215.907	150.4
30	8	162.988	103.16
30	9	237.226	248.92
30	10	572.954	516.929
30	11	192.484	190.566
30	12	218.852	52.9043
30	13	154.068	139.334
30	14	216.774	80.6594
30	15	242.251	73.0536
30	16	233.179	84.2342
30	17	295.373	206.912
30	18	304.884	155.941
30	19	323.843	387.553
30	20	153.681	131.35
30	21	390.095	182.196
30	22	337.881	87.9244
30	23	168.001	168.792
30	24	237.564	204.791
30	25	171.12	173.389
30	26	359.357	59.6998
30	27	453.114	521.75
30	28	329.873	89.3041
30	29	370.33	211.64
30	30	392.426	280.778
30	1	263.224	171.948
30	2	289.637	407.89
30	3	63.604	165.978
30	4	549.815	77.7654
30	5	241.549	183.343
30	6	237.757	267.01
30	7	409.721	154.223
30	8	447.9	263.672
30	9	326.166	380.398
30	10	441.161	371.225
30	11	510.222	285.732
30	12	548.538	42.0522
30	13	188.391	87.8872
30	14	295.323	174.453
30	15	533.366	371.76
30	16	502.769	35.7375
30	17	251.212	222.97
30	18	323.457	157.82
30	19	378.731	119.459
30	20	280.825	211.617
30	21	482.476	146.365
30	22	93.7585	174.856
30	23	489.1	164.046
30	24	466.061	150.972
30	25	220.291	50.842
30	26	497.105	425.253
30	27	463.499	57.4638
30	28	249.503	319.161
30	29	88.7031	53.3767
30	30	379.756	130.838
30	1	339.03	87.4763
30	2	197.729	78.5198
30	3	76.4417	95.5118
30	4	130.933	121.507
30	5	30.9408	220.336
30	6	225.62	171.12
30	7	261.067	212.751
30	8	97.1267	85.5075
30	9	365.405	223.288
30	10	212.926	163.075
30	11	79.3633	89.7127
30	12	384.895	149.3
30	13	49.6361	14.5148
30	14	306.987	117.988
30	15	46.3965	91.0473
30	16	220.638	52.6146
30	17	310	329.202
30	18	94.0607	237.279
30	19	109.245	29.6987
30	20	78.3109	52.0514
30	21	287.195	158.124
30	22	53.7029	87.0259
30	23	57.0156	97.9437
30	24	49.2829	245.56
30	25	221.654	335.354
30	26	48.4677	71.6733
30	27	235.717	53.5401
30	28	94.0607	125.55
30	29	66.679	24.121
30	30	101.474	138.182
30	1	426.679	314.139
30	2	374.851	146.446
30	3	104.272	115.646
30	4	365.913	174.551
30	5	232.568	359.95
30	6	100.757	229.957
30	7	173.023	129.416
30	8	229.765	145.8
30	9	306.688	151.874
30	10	199.678	220.232
30	11	348.464	112.315
30	12	439.613	32.0055
30	13	294.494	305.375
30	14	294.646	290.524
30	15	352.437	76.6386
30	16	251.38	193.277
30	17	189.129	128.684
30	18	145.356	150.86
30	19	57.2089	196.884
30	20	159.648	117.544
30	21	163.875	216.277
30	22	160.994	43.076
30	23	322.289	256.003
30	24	214.589	191.878
30	25	407.399	256.169
30	26	173.491	168.587
30	27	248.101	235.679
30	28	368.479	263.288
30	29	249.222	196.131
30	30	165.163	295.473
30	1	326.331	234.449
30	2	182.947	322.884
30	3	268.616	296.385
30	4	342.25	145.857
30	5	414.831	72.1591
30	6	254.09	96.0417
30	7	381.592	120.564
30	8	167.001	171.512
30	9	376.62	114.547
30	10	336.653	245.409
30	11	439.626	123.64
30	12	449.202	39.1206
30	13	409.001	214.781
30	14	322.597	60.0008
30	15	251.014	223.796
30	16	295.921	174.756
30	17	350.955	120.156
30	18	48.6139	303.193
30	19	410.041	187.089
30	20	240.133	197.256
30	21	197.963	133.722
30	22	299.025	184.196
30	23	341.474	204.644
30	24	171.512	95.1625
30	25	256.188	127.469
30	26	272.724	182.077
30	27	328.513	301.456
30	28	133.75	149.548
30	29	366.511	225.34
30	30	186.922	300.124
30	1	360.871	300.44
30	2	313.613	143.072
30	3	319.909	138.486
30	4	101.652	92.9399
30	5	274.7	209.682
30	6	134.178	178.057
30	7	103.919	214.781
30	8	240.36	194.456
30	9	228.973	253.888
30	10	259.911	308.873
30	11	113.089	89.8586
30	12	192.416	222.385
30	13	168.215	54.1785
30	14	327.721	230.909
30	15	155.619	150.454
30	16	225.463	234.921
30	17	12.1843	72.461
30	18	63.6297	221.082
30	19	275.686	114.704
30	20	33.7261	61.6784
30	21	92.0014	56.8431
30	22	275.799	238.003
30	23	203.735	145.467
30	24	203.735	145.467
30	25	56.1183	94.2867
30	26	420.477	199.49
30	27	162.613	81.8016
30	28	204.11	60.8229
30	29	185.059	93.5487
30	30	44.8776	39.2599

## Sheet: Mean result length R
Density group	Number	Control	Food cue
1	1	0.917275	0.977046
1	2	0.991915	0.929216
1	3	0.970867	0.954873
1	4	0.984242	0.983072
1	5	0.951711	0.77615
1	6	0.955426	0.973481
1	7	0.97139	0.943855
1	8	0.977617	0.972011
15	1	0.927661	0.844256
15	2	0.975495	0.944403
15	3	0.955866	0.975003
15	4	0.92087	0.977993
15	5	0.827833	0.959412
15	6	0.891031	0.950113
15	7	0.869693	0.980565
15	8	0.979396	0.997124
15	9	0.970855	0.97104
15	10	0.935983	0.940374
15	11	0.833797	0.980366
15	12	0.950446	0.961975
15	13	0.97134	0.9832
15	14	0.973202	0.970998
15	15	0.86436	0.97673
15	1	0.981293	0.915716
15	2	0.970752	0.818822
15	3	0.979681	0.810541
15	4	0.954091	0.852558
15	5	0.878168	0.888357
15	6	0.949545	0.981241
15	7	0.897555	0.836511
15	8	0.688097	0.935632
15	9	0.868338	0.831391
15	10	0.975758	0.850992
15	11	0.923443	0.910956
15	12	0.95536	0.869211
15	13	0.854562	0.799986
15	14	0.885217	0.820723
15	15	0.917708	0.901689
15	1	0.971696	0.909924
15	2	0.835319	0.914892
15	3	0.972078	0.916734
15	4	0.951409	0.96955
15	5	0.814398	0.926699
15	6	0.650886	0.925098
15	7	0.889188	0.991167
15	8	0.9895	0.93938
15	9	0.932116	0.964486
15	10	0.956275	0.978863
15	11	0.973841	0.913021
15	12	0.977655	0.950467
15	13	0.821162	0.936604
15	14	0.975481	0.942405
15	15	0.859014	0.948968
15	1	0.961319	0.71853
15	2	0.95706	0.974366
15	3	0.948147	0.890045
15	4	0.873761	0.936547
15	5	0.968556	0.796031
15	6	0.916561	0.845042
15	7	0.892904	0.775634
15	8	0.938271	0.959979
15	9	0.965896	0.944294
15	10	0.851474	0.949209
15	11	0.983518	0.999054
15	12	0.978469	0.921754
15	13	0.95794	0.903622
15	14	0.985657	0.957469
15	15	0.936843	0.924317
15	1	0.95525	0.890543
15	2	0.908877	0.834198
15	3	0.868939	0.778328
15	4	0.760839	0.818252
15	5	0.7941	0.971006
15	6	0.831229	0.940017
15	7	0.99787	0.901642
15	8	0.667878	0.947541
15	9	0.76669	0.949042
15	10	0.927418	0.958671
15	11	0.561077	0.881645
15	12	0.730067	0.959151
15	13	0.667104	0.956961
15	14	0.795457	0.967618
15	15	0.994215	0.972166
15	1	0.989135	0.86089
15	2	0.70391	0.930855
15	3	0.970635	0.937507
15	4	0.907661	0.955709
15	5	0.877754	0.97586
15	6	0.909439	0.969822
15	7	0.742438	0.906378
15	8	0.914367	0.931423
15	9	0.860909	0.937869
15	10	0.892402	0.92946
15	11	0.968361	0.975688
15	12	0.949803	0.936721
15	13	0.72295	0.969655
15	14	0.752433	0.950767
15	15	0.989387	0.740903
15	1	0.959506	0.94951
15	2	0.787392	0.898873
15	3	0.961571	0.956325
15	4	0.487048	0.962214
15	5	0.908109	0.780178
15	6	0.604586	0.800417
15	7	0.782409	0.93219
15	8	0.824699	0.929425
15	9	0.99313	0.908294
15	10	0.805381	0.911772
15	11	0.975546	0.962333
15	12	0.811329	0.982447
15	13	0.962243	0.918077
15	14	0.986175	0.962548
15	15	0.97661	0.933928
15	1	0.963059	0.968206
15	2	0.960242	0.975322
15	3	0.974716	0.865404
15	4	0.974716	0.865404
15	5	0.957928	0.773363
15	6	0.958296	0.950824
15	7	0.974143	0.639874
15	8	0.714302	0.984111
15	9	0.919189	0.747854
15	10	0.685764	0.841494
15	11	0.947072	0.947212
15	12	0.927408	0.98168
15	13	0.914305	0.927065
15	14	0.885969	0.77549
15	15	0.94916	0.970916
30	1	0.944541	0.72111
30	2	0.846573	0.936784
30	3	0.951701	0.951771
30	4	0.784594	0.7327
30	5	0.946077	0.945151
30	6	0.824203	0.888241
30	7	0.78483	0.978531
30	8	0.953939	0.829762
30	9	0.722874	0.972244
30	10	0.719322	0.99248
30	11	0.825047	0.955671
30	12	0.989081	0.874434
30	13	0.910371	0.981566
30	14	0.713168	0.94728
30	15	0.866899	0.791718
30	16	0.965585	0.884728
30	17	0.964002	0.926757
30	18	0.912308	0.945364
30	19	0.946074	0.912722
30	20	0.932786	0.905041
30	21	0.674772	0.785459
30	22	0.870555	0.849257
30	23	0.946587	0.934555
30	24	0.957891	0.935253
30	25	0.948142	0.963324
30	26	0.762453	0.951419
30	27	0.94447	0.972482
30	28	0.994235	0.800195
30	29	0.790337	0.950455
30	30	0.912593	0.98279
30	1	0.968279	0.953438
30	2	0.994352	0.978791
30	3	0.952516	0.980366
30	4	0.923754	0.808194
30	5	0.876197	0.827243
30	6	0.837524	0.966341
30	7	0.980476	0.976774
30	8	0.885091	0.911429
30	9	0.975783	0.969518
30	10	0.727569	0.863887
30	11	0.890203	0.987407
30	12	0.975713	0.974659
30	13	0.868579	0.922511
30	14	0.992569	0.968418
30	15	0.975184	0.867146
30	16	0.938026	0.974651
30	17	0.894108	0.925781
30	18	0.948139	0.96757
30	19	0.957972	0.889429
30	20	0.782335	0.968249
30	21	0.974458	0.927421
30	22	0.986786	0.952678
30	23	0.953732	0.990923
30	24	0.963038	0.9786
30	25	0.984853	0.95215
30	26	0.86728	0.95543
30	27	0.872438	0.960467
30	28	0.968455	0.722031
30	29	0.926566	0.937599
30	30	0.98337	0.965232
30	1	0.961647	0.871931
30	2	0.949652	0.981664
30	3	0.814184	0.95873
30	4	0.976406	0.970667
30	5	0.953895	0.949255
30	6	0.785589	0.86121
30	7	0.902491	0.982875
30	8	0.881367	0.941271
30	9	0.979786	0.990147
30	10	0.958605	0.977517
30	11	0.910004	0.962531
30	12	0.951658	0.932606
30	13	0.908208	0.937936
30	14	0.927708	0.831061
30	15	0.968891	0.947058
30	16	0.915713	0.97753
30	17	0.973139	0.949221
30	18	0.968093	0.944538
30	19	0.980278	0.992354
30	20	0.924053	0.779958
30	21	0.90252	0.652155
30	22	0.979187	0.99156
30	23	0.971317	0.95412
30	24	0.783271	0.747988
30	25	0.96977	0.979941
30	26	0.972092	0.97083
30	27	0.950271	0.990397
30	28	0.95743	0.928074
30	29	0.969709	0.968109
30	30	0.995219	0.989236
30	1	0.941112	0.920925
30	2	0.930147	0.977122
30	3	0.750875	0.909863
30	4	0.787405	0.671662
30	5	0.961735	0.935685
30	6	0.80624	0.98144
30	7	0.985824	0.805147
30	8	0.91975	0.998246
30	9	0.979373	0.983175
30	10	0.95726	0.905889
30	11	0.977676	0.746622
30	12	0.948141	0.608548
30	13	0.92276	0.822785
30	14	0.948986	0.784106
30	15	0.932722	0.960388
30	16	0.984583	0.609815
30	17	0.965961	0.877294
30	18	0.970193	0.964277
30	19	0.959784	0.505356
30	20	0.90588	0.982045
30	21	0.978524	0.773452
30	22	0.666052	0.915479
30	23	0.971011	0.726167
30	24	0.959281	0.822093
30	25	0.909701	0.875317
30	26	0.948061	0.964256
30	27	0.712998	0.62456
30	28	0.960232	0.970652
30	29	0.684836	0.921912
30	30	0.981241	0.692138
30	1	0.991269	0.805958
30	2	0.953247	0.902638
30	3	0.578664	0.714924
30	4	0.854681	0.891919
30	5	0.916136	0.960772
30	6	0.914335	0.917051
30	7	0.955606	0.941601
30	8	0.741222	0.95885
30	9	0.993853	0.87462
30	10	0.965021	0.935557
30	11	0.832216	0.911894
30	12	0.982887	0.930157
30	13	0.655818	0.776939
30	14	0.903759	0.860097
30	15	0.802542	0.785019
30	16	0.950014	0.912193
30	17	0.884211	0.898618
30	18	0.755042	0.987439
30	19	0.765264	0.785995
30	20	0.836706	0.78073
30	21	0.99283	0.985545
30	22	0.909785	0.881714
30	23	0.836116	0.969627
30	24	0.837649	0.971152
30	25	0.837361	0.980737
30	26	0.626128	0.917377
30	27	0.948179	0.949578
30	28	0.802175	0.842238
30	29	0.843202	0.608737
30	30	0.893641	0.936433
30	1	0.973712	0.776915
30	2	0.995235	0.665167
30	3	0.618847	0.870012
30	4	0.98624	0.961904
30	5	0.939115	0.96103
30	6	0.670694	0.988945
30	7	0.921401	0.943438
30	8	0.928977	0.777762
30	9	0.915998	0.942569
30	10	0.877554	0.980693
30	11	0.97758	0.513917
30	12	0.972892	0.459631
30	13	0.705484	0.744343
30	14	0.942736	0.958345
30	15	0.971347	0.74094
30	16	0.824683	0.644846
30	17	0.939488	0.964227
30	18	0.824031	0.902599
30	19	0.562968	0.897233
30	20	0.941	0.925779
30	21	0.92974	0.949219
30	22	0.942549	0.802141
30	23	0.970318	0.97626
30	24	0.956429	0.966043
30	25	0.932597	0.970323
30	26	0.937451	0.969504
30	27	0.837934	0.956015
30	28	0.947832	0.974484
30	29	0.914333	0.923242
30	30	0.92263	0.903396
30	1	0.941021	0.771895
30	2	0.888393	0.77666
30	3	0.968091	0.97213
30	4	0.990009	0.822632
30	5	0.990896	0.927581
30	6	0.86566	0.769872
30	7	0.979152	0.889381
30	8	0.860298	0.835017
30	9	0.918146	0.511038
30	10	0.976325	0.883988
30	11	0.967383	0.880974
30	12	0.82706	0.660998
30	13	0.976542	0.954439
30	14	0.985325	0.918695
30	15	0.823754	0.936235
30	16	0.649985	0.922539
30	17	0.974657	0.623291
30	18	0.547388	0.908235
30	19	0.970787	0.757148
30	20	0.961033	0.837396
30	21	0.905007	0.92139
30	22	0.911786	0.901088
30	23	0.953405	0.885037
30	24	0.95835	0.842507
30	25	0.848779	0.899684
30	26	0.972963	0.985079
30	27	0.954413	0.984976
30	28	0.839875	0.961145
30	29	0.963389	0.756703
30	30	0.874227	0.92071
30	1	0.911657	0.984668
30	2	0.867855	0.962294
30	3	0.972115	0.818927
30	4	0.83794	0.928068
30	5	0.974572	0.947992
30	6	0.607603	0.972248
30	7	0.844496	0.963785
30	8	0.994377	0.952337
30	9	0.961269	0.945478
30	10	0.927289	0.966723
30	11	0.92793	0.941051
30	12	0.946047	0.981687
30	13	0.927324	0.808567
30	14	0.982975	0.898498
30	15	0.870703	0.952225
30	16	0.953444	0.975223
30	17	0.638873	0.934006
30	18	0.899146	0.967839
30	19	0.846359	0.871774
30	20	0.76366	0.9283
30	21	0.778559	0.903479
30	22	0.974213	0.981459
30	23	0.937637	0.947418
30	24	0.937637	0.947418
30	25	0.968259	0.896114
30	26	0.974306	0.944589
30	27	0.9105	0.918433
30	28	0.964801	0.709518
30	29	0.86498	0.885026
30	30	0.617195	0.957738

## Sheet: Linearity
Density group	Number	Control	Food cue
1	1	0.816006	0.854517
1	2	0.863	0.927559
1	3	0.869676	0.761259
1	4	0.834786	0.857679
1	5	0.817502	0.223946
1	6	0.515712	0.608254
1	7	0.768949	0.636434
1	8	0.805257	0.711112
15	1	0.714213	0.4238
15	2	0.841106	0.708272
15	3	0.558751	0.707453
15	4	0.75249	0.61688
15	5	0.724482	0.777645
15	6	0.685366	0.894083
15	7	0.605775	0.87591
15	8	0.629917	0.889122
15	9	0.810431	0.67058
15	10	0.749076	0.65659
15	11	0.649382	0.602049
15	12	0.749062	0.703806
15	13	0.68419	0.805013
15	14	0.861508	0.822853
15	15	0.472881	0.870783
15	1	0.792335	0.844298
15	2	0.867377	0.918358
15	3	0.914723	0.59752
15	4	0.896678	0.315651
15	5	0.63155	0.882795
15	6	0.839237	0.809111
15	7	0.783583	0.886599
15	8	0.681823	0.85676
15	9	0.458102	0.934668
15	10	0.677726	0.542161
15	11	0.730541	0.760533
15	12	0.794657	0.696729
15	13	0.749133	0.87351
15	14	0.435446	0.731784
15	15	0.628664	0.550237
15	1	0.887039	0.915568
15	2	0.744141	0.778832
15	3	0.845852	0.805435
15	4	0.692431	0.772836
15	5	0.76689	0.86034
15	6	0.320441	0.820141
15	7	0.78293	0.846323
15	8	0.92909	0.768331
15	9	0.790402	0.811699
15	10	0.726775	0.839635
15	11	0.89267	0.794985
15	12	0.858846	0.755792
15	13	0.780861	0.844801
15	14	0.802442	0.780347
15	15	0.563801	0.826805
15	1	0.849599	0.816792
15	2	0.542596	0.737481
15	3	0.539234	0.743113
15	4	0.357099	0.421578
15	5	0.737611	0.407135
15	6	0.67826	0.310964
15	7	0.443926	0.538988
15	8	0.531536	0.443239
15	9	0.712954	0.693857
15	10	0.407288	0.791246
15	11	0.855971	0.89594
15	12	0.636454	0.747334
15	13	0.748599	0.627601
15	14	0.779332	0.783821
15	15	0.814212	0.351586
15	1	0.677856	0.731498
15	2	0.577413	0.609964
15	3	0.716681	0.437541
15	4	0.566623	0.43746
15	5	0.575395	0.861881
15	6	0.81533	0.574907
15	7	0.890167	0.468174
15	8	0.407729	0.554791
15	9	0.739117	0.785414
15	10	0.69258	0.597483
15	11	0.18438	0.450952
15	12	0.471499	0.630174
15	13	0.707303	0.667329
15	14	0.465487	0.749648
15	15	0.874816	0.763907
15	1	0.74685	0.522163
15	2	0.68625	0.745456
15	3	0.817372	0.803216
15	4	0.679673	0.710996
15	5	0.684375	0.890329
15	6	0.698484	0.908286
15	7	0.76999	0.68042
15	8	0.686758	0.375963
15	9	0.425444	0.621547
15	10	0.881627	0.553879
15	11	0.855005	0.871191
15	12	0.834071	0.779364
15	13	0.404851	0.77239
15	14	0.566773	0.773469
15	15	0.848439	0.654531
15	1	0.830456	0.732719
15	2	0.538607	0.595728
15	3	0.606591	0.8285
15	4	0.532971	0.856257
15	5	0.570526	0.577084
15	6	0.543813	0.782176
15	7	0.50073	0.79912
15	8	0.575561	0.752015
15	9	0.912006	0.830211
15	10	0.73509	0.732509
15	11	0.824477	0.71169
15	12	0.674184	0.873029
15	13	0.736911	0.494783
15	14	0.838692	0.886475
15	15	0.812774	0.820032
15	1	0.806336	0.483558
15	2	0.886932	0.801125
15	3	0.765976	0.630384
15	4	0.765976	0.630384
15	5	0.763179	0.650855
15	6	0.845084	0.751433
15	7	0.909475	0.821519
15	8	0.583562	0.829147
15	9	0.666419	0.49682
15	10	0.364235	0.59908
15	11	0.620413	0.82909
15	12	0.739818	0.791415
15	13	0.76769	0.755552
15	14	0.605129	0.527478
15	15	0.619982	0.886412
30	1	0.921461	0.60709
30	2	0.623334	0.630136
30	3	0.769273	0.585213
30	4	0.610831	0.561487
30	5	0.877642	0.863875
30	6	0.555606	0.379633
30	7	0.3654	0.800793
30	8	0.823198	0.629242
30	9	0.301985	0.787944
30	10	0.53784	0.865686
30	11	0.219471	0.748668
30	12	0.914115	0.751993
30	13	0.759418	0.857352
30	14	0.523155	0.660744
30	15	0.425466	0.765594
30	16	0.766493	0.649781
30	17	0.571802	0.792432
30	18	0.673227	0.820244
30	19	0.638825	0.87059
30	20	0.695904	0.643151
30	21	0.631106	0.664022
30	22	0.538077	0.64964
30	23	0.674855	0.590551
30	24	0.656409	0.778339
30	25	0.826186	0.815893
30	26	0.890018	0.778697
30	27	0.652036	0.673426
30	28	0.911497	0.421316
30	29	0.68396	0.865675
30	30	0.725797	0.878939
30	1	0.880444	0.683295
30	2	0.949819	0.752762
30	3	0.781113	0.852454
30	4	0.583245	0.423466
30	5	0.677136	0.511657
30	6	0.478312	0.488254
30	7	0.819248	0.714483
30	8	0.621878	0.610529
30	9	0.917436	0.816456
30	10	0.508691	0.609022
30	11	0.472245	0.889805
30	12	0.793827	0.851014
30	13	0.815163	0.713456
30	14	0.936956	0.788811
30	15	0.887637	0.848646
30	16	0.834975	0.777328
30	17	0.644486	0.779709
30	18	0.823992	0.705986
30	19	0.825598	0.726829
30	20	0.559043	0.837684
30	21	0.905721	0.820404
30	22	0.886404	0.867478
30	23	0.833369	0.913064
30	24	0.844418	0.793541
30	25	0.838008	0.705788
30	26	0.678738	0.84555
30	27	0.545795	0.773165
30	28	0.902424	0.758571
30	29	0.732168	0.834633
30	30	0.897351	0.790693
30	1	0.704814	0.463565
30	2	0.828609	0.830701
30	3	0.859275	0.794509
30	4	0.866913	0.874572
30	5	0.787788	0.802053
30	6	0.626104	0.731248
30	7	0.783932	0.867424
30	8	0.873651	0.845512
30	9	0.875101	0.934792
30	10	0.860086	0.925825
30	11	0.687086	0.838341
30	12	0.647065	0.630378
30	13	0.809286	0.791427
30	14	0.783359	0.604518
30	15	0.866761	0.624578
30	16	0.72338	0.753148
30	17	0.90444	0.661203
30	18	0.788537	0.819082
30	19	0.618052	0.93956
30	20	0.669012	0.578974
30	21	0.867422	0.788573
30	22	0.928343	0.78122
30	23	0.857123	0.851269
30	24	0.66601	0.6082
30	25	0.650899	0.82498
30	26	0.857785	0.489999
30	27	0.791672	0.920538
30	28	0.850196	0.630022
30	29	0.830958	0.792709
30	30	0.925122	0.861949
30	1	0.7711	0.714906
30	2	0.453438	0.877617
30	3	0.319509	0.559236
30	4	0.854151	0.455217
30	5	0.655598	0.695562
30	6	0.659004	0.739476
30	7	0.857138	0.47303
30	8	0.793294	0.878166
30	9	0.758916	0.888283
30	10	0.66529	0.817752
30	11	0.887021	0.74569
30	12	0.838777	0.216198
30	13	0.69724	0.372496
30	14	0.794919	0.620213
30	15	0.89819	0.776681
30	16	0.804264	0.309384
30	17	0.814798	0.729175
30	18	0.745232	0.814348
30	19	0.727268	0.457541
30	20	0.659965	0.784318
30	21	0.7874	0.721513
30	22	0.531186	0.699392
30	23	0.587548	0.58873
30	24	0.80174	0.54573
30	25	0.73339	0.373604
30	26	0.667749	0.880048
30	27	0.81612	0.224091
30	28	0.711413	0.77232
30	29	0.576117	0.497082
30	30	0.805938	0.545714
30	1	0.884793	0.587446
30	2	0.759432	0.58597
30	3	0.367593	0.6003
30	4	0.573705	0.734309
30	5	0.0893323	0.769669
30	6	0.828981	0.679966
30	7	0.797712	0.824483
30	8	0.471844	0.480719
30	9	0.799832	0.642915
30	10	0.695772	0.672669
30	11	0.478396	0.657576
30	12	0.863093	0.734945
30	13	0.442054	0.17639
30	14	0.691563	0.591181
30	15	0.382115	0.665455
30	16	0.82454	0.688047
30	17	0.614783	0.885482
30	18	0.438059	0.81085
30	19	0.686368	0.363269
30	20	0.520391	0.7255
30	21	0.890199	0.778168
30	22	0.615589	0.766041
30	23	0.566667	0.710277
30	24	0.15008	0.788553
30	25	0.670647	0.801008
30	26	0.494887	0.593587
30	27	0.845286	0.624694
30	28	0.523098	0.578834
30	29	0.490377	0.317569
30	30	0.493849	0.661182
30	1	0.856113	0.781374
30	2	0.910578	0.616147
30	3	0.543773	0.659838
30	4	0.888533	0.765413
30	5	0.511104	0.811502
30	6	0.679348	0.866075
30	7	0.68265	0.802006
30	8	0.692559	0.732518
30	9	0.72685	0.599305
30	10	0.704886	0.87571
30	11	0.883908	0.61787
30	12	0.888699	0.268495
30	13	0.704562	0.887018
30	14	0.762802	0.725932
30	15	0.853595	0.506202
30	16	0.675034	0.708234
30	17	0.632938	0.666913
30	18	0.519657	0.665705
30	19	0.281507	0.776126
30	20	0.788318	0.727596
30	21	0.791516	0.737459
30	22	0.731118	0.431392
30	23	0.822561	0.871021
30	24	0.709719	0.795533
30	25	0.858071	0.76755
30	26	0.663161	0.779951
30	27	0.804274	0.77037
30	28	0.812131	0.69347
30	29	0.66134	0.831226
30	30	0.694655	0.829233
30	1	0.755959	0.680757
30	2	0.704072	0.881509
30	3	0.751449	0.814028
30	4	0.840137	0.674608
30	5	0.919875	0.643188
30	6	0.691235	0.597737
30	7	0.754504	0.575974
30	8	0.602473	0.77141
30	9	0.826825	0.62414
30	10	0.757389	0.733249
30	11	0.703725	0.555008
30	12	0.849438	0.456268
30	13	0.730489	0.776409
30	14	0.835976	0.316649
30	15	0.53272	0.7912
30	16	0.834218	0.470976
30	17	0.86849	0.821057
30	18	0.427976	0.873158
30	19	0.891202	0.439774
30	20	0.844981	0.838927
30	21	0.624336	0.721837
30	22	0.657749	0.58781
30	23	0.6395	0.688107
30	24	0.576581	0.582603
30	25	0.749414	0.60436
30	26	0.771707	0.867084
30	27	0.569516	0.847075
30	28	0.666641	0.762411
30	29	0.903618	0.788243
30	30	0.556389	0.840794
30	1	0.867184	0.728463
30	2	0.823545	0.693302
30	3	0.877922	0.691566
30	4	0.599231	0.722748
30	5	0.81347	0.752331
30	6	0.681714	0.807311
30	7	0.564915	0.855034
30	8	0.897936	0.81238
30	9	0.673534	0.822285
30	10	0.732563	0.872245
30	11	0.602311	0.778729
30	12	0.808715	0.867206
30	13	0.769451	0.4858
30	14	0.886214	0.791718
30	15	0.57285	0.851707
30	16	0.775859	0.895453
30	17	0.102471	0.778586
30	18	0.275308	0.889609
30	19	0.756881	0.621757
30	20	0.345802	0.61263
30	21	0.527887	0.718655
30	22	0.817065	0.843764
30	23	0.649408	0.748892
30	24	0.649408	0.748892
30	25	0.257098	0.695805
30	26	0.746227	0.523864
30	27	0.693901	0.624141
30	28	0.731281	0.48858
30	29	0.632289	0.68969
30	30	0.415081	0.658985

## Sheet: Centrifugal distance (mm)
Density group	Number	Control	Food cue
1	1	234.502	413.308
1	2	470.657	192.168
1	3	294.365	489.348
1	4	337.162	518.236
1	5	268.232	336.031
1	6	113.105	226.379
1	7	254.742	396.563
1	8	249.974	382.208
15	1	185.985	229.315
15	2	294.105	435.905
15	3	41.1717	214.847
15	4	307.621	445.264
15	5	62.6742	190.63
15	6	176.279	484.444
15	7	69.5358	310.94
15	8	105.293	263.79
15	9	296.022	499.051
15	10	70.5848	203.1
15	11	107.646	184.668
15	12	352.08	515.292
15	13	202.657	270.057
15	14	216.539	364.883
15	15	75.2864	362.803
15	1	126.065	322.223
15	2	432.054	467.481
15	3	349.42	446.347
15	4	155.294	166.904
15	5	134.022	495.836
15	6	227.219	448.288
15	7	102.159	362.107
15	8	139.461	253.212
15	9	137.439	430.072
15	10	275.429	289.462
15	11	474.965	485.945
15	12	259.809	527.016
15	13	146.762	422.937
15	14	178.324	400.968
15	15	238.875	271.342
15	1	88.7198	305.679
15	2	142.748	193.786
15	3	432.944	402.239
15	4	15.588	76.4524
15	5	172.559	336.049
15	6	28.0608	141.918
15	7	206.939	308.334
15	8	284.011	415.194
15	9	95.8546	347.397
15	10	212.942	462.221
15	11	455.148	538.022
15	12	178.747	250.24
15	13	295.471	188.725
15	14	183.65	381.679
15	15	23.1194	146.498
15	1	454.478	441.227
15	2	248.083	442.915
15	3	29.6032	207.049
15	4	6.33853	77.2983
15	5	345.337	418.24
15	6	130.398	184.503
15	7	32.0158	56.2576
15	8	33.0145	104.281
15	9	227.649	487.552
15	10	244.948	461.271
15	11	438.494	467.752
15	12	257.117	503.048
15	13	367.843	546.222
15	14	517.502	530.083
15	15	290.017	337.094
15	1	231.443	478.534
15	2	-9.21843	134.506
15	3	173.559	171.42
15	4	-7.61508	58.3082
15	5	118.596	405.787
15	6	307.733	481.137
15	7	341.337	470.744
15	8	53.2923	76.2097
15	9	126.262	259.356
15	10	56.9797	111.219
15	11	-1.83691	34.66
15	12	-28.4214	87.676
15	13	176.535	323.387
15	14	31.6234	259.223
15	15	363.773	543.274
15	1	324.54	241.119
15	2	148.312	151.39
15	3	252.762	445.013
15	4	197.062	220.017
15	5	179.202	476.988
15	6	228.13	493.625
15	7	220.127	392.497
15	8	200.551	278.021
15	9	3.8129	41.3252
15	10	492.662	506.061
15	11	279.824	525.532
15	12	164.346	301.527
15	13	106.301	206.879
15	14	55.006	261.49
15	15	401.533	537.545
15	1	330.775	464.344
15	2	132.692	239.903
15	3	143.614	340.535
15	4	79.6745	336.522
15	5	37.1446	162.323
15	6	136.893	338.064
15	7	82.1675	272.38
15	8	207.918	404.772
15	9	277.051	491.744
15	10	66.8406	215.38
15	11	353.61	489.408
15	12	130.604	271.542
15	13	171.377	220.348
15	14	194.238	435.341
15	15	272.294	552.439
15	1	243.929	290.651
15	2	306.703	480.988
15	3	230.852	352.48
15	4	230.852	352.48
15	5	293.307	485.314
15	6	299.606	511.943
15	7	353.287	503.299
15	8	65.6643	299.125
15	9	100.339	130.663
15	10	-17.7611	-19.3816
15	11	211.714	474.923
15	12	77.5872	272.544
15	13	173.578	382.709
15	14	93.9908	119.707
15	15	119.29	334.837
30	1	424.033	422.053
30	2	28.3809	34.744
30	3	242.131	429.178
30	4	8.65902	-44.1737
30	5	456.421	455.252
30	6	-33.8665	11.8234
30	7	0.819476	110.415
30	8	26.0697	79.1103
30	9	-23.4224	154.164
30	10	47.1481	233.984
30	11	-13.2431	78.6859
30	12	338.628	487.413
30	13	447.378	476.128
30	14	48.9098	64.6593
30	15	46.2558	243.509
30	16	406.597	514.172
30	17	61.7931	174.454
30	18	79.1605	269.936
30	19	55.558	178.455
30	20	134.524	265.973
30	21	117.635	273.816
30	22	50.3007	182.544
30	23	171.086	175.973
30	24	161.602	409.696
30	25	234.637	324.881
30	26	387.168	378.514
30	27	304.443	442.924
30	28	452.876	468.011
30	29	62.1018	131.664
30	30	48.9929	324.273
30	1	302.655	384.182
30	2	366.002	374.334
30	3	173.692	244.23
30	4	74.086	85.6751
30	5	142.549	198.938
30	6	38.6043	104.451
30	7	240.523	310.235
30	8	71.6367	97.7601
30	9	188.697	323.052
30	10	-6.8805	22.4813
30	11	-1.8488	215.314
30	12	-96.1366	49.8922
30	13	196.138	298.296
30	14	383.223	478.622
30	15	388.787	448.027
30	16	115.381	74.3475
30	17	67.9883	360.062
30	18	89.9297	133.659
30	19	265.351	500.954
30	20	-9.19891	116.289
30	21	274.302	495.226
30	22	280.883	510.107
30	23	184.502	449.386
30	24	282.538	370.043
30	25	115.307	59.8052
30	26	216.189	279.1
30	27	52.8366	145.216
30	28	300.087	477.911
30	29	242.025	442.229
30	30	362.598	479.072
30	1	179.534	226.886
30	2	101.509	272.053
30	3	124.254	307.141
30	4	295.571	481.581
30	5	353.489	386.805
30	6	128.099	409.749
30	7	214.025	390.327
30	8	162.987	247.914
30	9	166.177	412.231
30	10	517.95	513.346
30	11	184.301	395.628
30	12	211.978	197.649
30	13	153.907	205.876
30	14	211.538	133.644
30	15	184.303	287.49
30	16	232.447	350.649
30	17	286.207	515.396
30	18	279.087	456.157
30	19	136.739	383.879
30	20	39.2947	151.049
30	21	335.705	504.408
30	22	337.822	479.489
30	23	136.723	306.161
30	24	213.765	55.3687
30	25	74.7947	-82.2387
30	26	336.529	422.877
30	27	440.077	444.638
30	28	322.662	393.368
30	29	239.518	443.829
30	30	338.122	424.968
30	1	-96.1768	93.9156
30	2	230.112	434.376
30	3	-62.9841	79.9217
30	4	438.164	473.626
30	5	213.537	373.043
30	6	173.284	497.318
30	7	314.278	478.361
30	8	356.421	453.6
30	9	151.107	453.524
30	10	426.709	413.68
30	11	320.87	436.352
30	12	413.92	454.343
30	13	90.155	218.15
30	14	229.615	229.972
30	15	481.271	333.78
30	16	496.04	538.616
30	17	202.638	503.805
30	18	268.095	425.253
30	19	314.557	473.361
30	20	175.177	391.257
30	21	455.737	504.526
30	22	41.1358	109.282
30	23	460.615	460.159
30	24	441.778	374.301
30	25	220.043	275.217
30	26	432.096	499.795
30	27	346.581	458.883
30	28	222.102	447.864
30	29	76.4697	133.953
30	30	344.992	490.867
30	1	334.387	452.009
30	2	143.417	228.445
30	3	-13.9827	-7.88346
30	4	7.7494	126.083
30	5	29.3218	100.887
30	6	147.112	147.488
30	7	191.972	451.285
30	8	57.7414	85.3632
30	9	354.059	476.287
30	10	170.048	359.056
30	11	76.2313	173.567
30	12	382.111	441.617
30	13	-30.9752	-19.1843
30	14	304.496	274.059
30	15	26.6519	20.7462
30	16	215.502	260.232
30	17	299.034	509.664
30	18	6.68098	244.159
30	19	27.3143	61.1287
30	20	38.6437	106.615
30	21	215.406	388.346
30	22	28.0142	69.1835
30	23	55.0043	147.499
30	24	48.3834	317.863
30	25	163.52	501.531
30	26	40.8175	5.15507
30	27	235.678	279.027
30	28	85.2069	208.439
30	29	48.178	54.5305
30	30	81.8746	118.468
30	1	367.313	463.316
30	2	374.068	460.815
30	3	72.5185	177.21
30	4	362.755	494.727
30	5	176.125	360.026
30	6	71.4249	282.944
30	7	172.959	323.142
30	8	177.726	218.588
30	9	305.319	470.049
30	10	69.6529	257.538
30	11	344.352	490.997
30	12	434.759	507.417
30	13	258.101	172.348
30	14	254.086	496.084
30	15	346.529	469.264
30	16	238.076	383.273
30	17	176.38	338.434
30	18	145.167	161.142
30	19	28.4141	125.984
30	20	117.389	214.349
30	21	155.124	127.741
30	22	139.849	192.927
30	23	269.999	474.47
30	24	164.627	357.372
30	25	407.176	501.82
30	26	105.562	237.081
30	27	133.398	368.599
30	28	332.516	305.959
30	29	229.825	396.937
30	30	132.53	170.293
30	1	324.657	374.621
30	2	182.05	483.335
30	3	233.452	436.003
30	4	321.753	482.475
30	5	401.926	473.082
30	6	140.761	281.033
30	7	354.867	471.815
30	8	-2.96044	145.11
30	9	374.998	483.993
30	10	320.646	434.81
30	11	434.578	442.399
30	12	449.158	456.628
30	13	401.229	476.301
30	14	322.557	405.674
30	15	224.373	379.301
30	16	292.818	451.915
30	17	348.039	515.268
30	18	-7.12281	321.098
30	19	404.812	424.74
30	20	162.545	393.772
30	21	145.172	310.134
30	22	297.491	513.821
30	23	333.049	501.885
30	24	170.415	216.963
30	25	238.014	405.531
30	26	161.518	381.758
30	27	253.553	494.56
30	28	121.645	180.755
30	29	330.61	541.293
30	30	177.626	493.336
30	1	349.873	23.3911
30	2	290.387	194.901
30	3	319.506	470.975
30	4	55.0233	148.076
30	5	247.495	491.379
30	6	8.1889	200.057
30	7	-38.4	200.922
30	8	224.392	420.261
30	9	45.3831	234.889
30	10	218.523	469.055
30	11	78.6732	152.941
30	12	191.906	432.187
30	13	131.487	184.226
30	14	273.605	368.875
30	15	18.4334	190.008
30	16	130.28	284.032
30	17	-7.95647	7.37885
30	18	62.7048	294.687
30	19	268.136	338.209
30	20	10.7484	67.5572
30	21	32.8538	109.782
30	22	228.838	432.506
30	23	141.737	117.39
30	24	141.737	117.39
30	25	36.0744	62.3388
30	26	297.8	469.678
30	27	104.569	198.216
30	28	136.164	72.3247
30	29	128.724	259.969
30	30	16.1513	64.9473

## Sheet: Dispersal distance (mm)
Density group	Number	Control	Food cue
1	1	241.246	147.859
1	2	478.839	-276.193
1	3	301.948	182.802
1	4	351.066	176.94
1	5	268.417	36.9736
1	6	149.005	100.447
1	7	274.684	105.561
1	8	267.613	124.859
15	1	190.368	30.1995
15	2	302.062	116.461
15	3	236.958	81.0948
15	4	329.008	110.49
15	5	190.942	132.048
15	6	189.173	286.095
15	7	178.046	207.368
15	8	107.347	190.203
15	9	395.072	148.072
15	10	128.042	115.56
15	11	113.812	70.5993
15	12	360.329	133.616
15	13	237.255	35.0735
15	14	340.964	102.854
15	15	111.133	278.532
15	1	172.567	216.136
15	2	503.771	48.0864
15	3	350.623	89.6688
15	4	203.333	14.5505
15	5	137.341	380.214
15	6	227.732	205.03
15	7	113.556	243.065
15	8	146.629	105.824
15	9	150.658	326.3
15	10	332.354	-6.67428
15	11	540.973	17.8607
15	12	262.764	218.562
15	13	157.93	259.3
15	14	179.518	235.946
15	15	287.44	38.3389
15	1	315.332	200.063
15	2	187.19	23.4185
15	3	440.513	-21.9054
15	4	97.8538	70.602
15	5	189.387	181.536
15	6	52.421	181.792
15	7	235.054	84.3781
15	8	327.682	89.9551
15	9	228.006	208.154
15	10	216.19	237.605
15	11	461.449	41.4704
15	12	209.416	43.3374
15	13	303.297	-74.5119
15	14	240.892	167.405
15	15	86.6906	84.5477
15	1	544.49	36.3138
15	2	253.928	184.569
15	3	102.395	198.075
15	4	62.2158	13.2132
15	5	361.65	45.8807
15	6	216.495	40.6856
15	7	92.4217	47.208
15	8	86.4723	66.1398
15	9	305.719	242.957
15	10	244.948	219.962
15	11	440.941	23.326
15	12	282.035	231.251
15	13	373.008	188.408
15	14	526.015	19.6759
15	15	290.359	12.7289
15	1	231.488	214.942
15	2	118.951	139.896
15	3	173.854	-14.4854
15	4	122.241	51.1682
15	5	137.501	221.41
15	6	314.499	128.371
15	7	402.458	84.0498
15	8	67.7508	63.6001
15	9	170.945	78.8037
15	10	145.411	70.5236
15	11	16.2196	39.6061
15	12	57.7008	83.854
15	13	176.768	127.112
15	14	65.789	215.394
15	15	367.788	150.046
15	1	351.737	-84.7714
15	2	176.645	3.94874
15	3	336.796	130.525
15	4	211.63	63.2887
15	5	252.108	203.276
15	6	245.529	245.509
15	7	227.048	122.456
15	8	200.971	50.9571
15	9	47.0158	67.2918
15	10	500.68	15.0094
15	11	321.043	230.739
15	12	218.49	135.503
15	13	137.992	119.786
15	14	136.553	195.051
15	15	420.773	60.2465
15	1	416.414	157.39
15	2	132.726	67.9821
15	3	143.958	168.535
15	4	160.178	282.87
15	5	127.122	72.888
15	6	177.363	200.1
15	7	149.464	160.822
15	8	212.258	200.121
15	9	322.587	164.729
15	10	155.099	139.22
15	11	444.875	100.832
15	12	158.348	169.716
15	13	181.807	44.101
15	14	196.158	212.222
15	15	290.154	245.122
15	1	246.149	21.8118
15	2	308.652	178.683
15	3	248.517	120.346
15	4	248.517	120.346
15	5	294.006	149.478
15	6	299.694	172.327
15	7	381.315	116.736
15	8	74.5036	232.983
15	9	100.436	18.9246
15	10	41.1735	46.0414
15	11	211.885	237.269
15	12	192.12	176.385
15	13	190.972	171.772
15	14	98.8148	27.453
15	15	142.51	279.806
30	1	427.07	9.62557
30	2	199.158	47.9574
30	3	385.999	96.6725
30	4	152.24	37.2261
30	5	485.011	33.3146
30	6	111.926	-10.8759
30	7	47.9162	98.7424
30	8	121.846	41.1473
30	9	30.5949	138.06
30	10	47.2902	200.109
30	11	23.1378	70.2866
30	12	341.312	125.547
30	13	466.739	75.8286
30	14	76.0095	81.9828
30	15	73.9485	286.129
30	16	416.096	30.6905
30	17	72.1579	89.9069
30	18	134.288	151.611
30	19	96.2463	118.78
30	20	148.511	84.2726
30	21	255.911	127.713
30	22	155.11	68.4088
30	23	185.876	10.9359
30	24	235.138	217.94
30	25	238.07	60.4293
30	26	426.398	-0.354129
30	27	323.781	96.6266
30	28	471.809	3.33834
30	29	163.43	76.3644
30	30	119.06	244.744
30	1	309.546	41.6602
30	2	382.363	9.38591
30	3	195.226	70.0232
30	4	109.685	22.1847
30	5	156.708	36.3067
30	6	72.702	27.7551
30	7	284.597	12.2302
30	8	75.8483	23.6482
30	9	300.103	77.6564
30	10	118.163	66.179
30	11	91.3322	171.456
30	12	150.741	123.93
30	13	233.761	56.3847
30	14	390.096	80.9439
30	15	422.5	-28.1641
30	16	130.082	22.6519
30	17	281.902	248.703
30	18	90.0124	39.9005
30	19	340.788	193.374
30	20	51.0887	146.185
30	21	374.297	167.937
30	22	328.646	185.214
30	23	301.004	233.968
30	24	283.919	57.4133
30	25	141.891	-53.1003
30	26	221.654	72.7122
30	27	61.0177	89.558
30	28	309.318	132.17
30	29	243.497	184.489
30	30	363.659	69.8422
30	1	271.81	21.0205
30	2	106.779	144.883
30	3	306.27	121.678
30	4	334.364	203.286
30	5	356.521	26.547
30	6	171.805	235.317
30	7	215.907	147.873
30	8	162.988	79.0363
30	9	237.226	173.4
30	10	572.954	-25.4289
30	11	192.484	174.822
30	12	218.852	4.95567
30	13	154.068	71.596
30	14	216.774	-64.2043
30	15	242.251	70.9655
30	16	233.179	84.1091
30	17	295.373	188.78
30	18	304.884	128.972
30	19	323.843	221.262
30	20	153.681	91.5277
30	21	390.095	136.92
30	22	337.881	86.0801
30	23	168.001	165.993
30	24	237.564	-182.904
30	25	171.12	-49.2273
30	26	359.357	50.9712
30	27	453.114	115.387
30	28	329.873	56.7164
30	29	370.33	177.528
30	30	392.426	113.313
30	1	263.224	137.51
30	2	289.637	280.129
30	3	63.604	153.401
30	4	549.815	15.6424
30	5	241.549	94.2294
30	6	237.757	267.007
30	7	409.721	150.218
30	8	447.9	-35.743
30	9	326.166	261.794
30	10	441.161	-20.0798
30	11	510.222	11.7875
30	12	548.538	9.504
30	13	188.391	67.7174
30	14	295.323	-44.5671
30	15	533.366	-110.826
30	16	502.769	8.19456
30	17	251.212	189.619
30	18	323.457	128.875
30	19	378.731	88.374
30	20	280.825	162.389
30	21	482.476	39.668
30	22	93.7585	125.963
30	23	489.1	24.0288
30	24	466.061	-47.145
30	25	220.291	46.3961
30	26	497.105	48.3813
30	27	463.499	13.7325
30	28	249.503	192.742
30	29	88.7031	41.5605
30	30	379.756	98.5455
30	1	339.03	81.0695
30	2	197.729	70.8448
30	3	76.4417	24.692
30	4	130.933	103.806
30	5	30.9408	216.249
30	6	225.62	59.4137
30	7	261.067	201.466
30	8	97.1267	62.98
30	9	365.405	68.0817
30	10	212.926	136.404
30	11	79.3633	89.242
30	12	384.895	28.9034
30	13	49.6361	-5.81588
30	14	306.987	-63.3581
30	15	46.3965	51.1209
30	16	220.638	22.5417
30	17	310	227.162
30	18	94.0607	205.83
30	19	109.245	24.9434
30	20	78.3109	51.9317
30	21	287.195	153.087
30	22	53.7029	3.5858
30	23	57.0156	86.8275
30	24	49.2829	245.383
30	25	221.654	275.266
30	26	48.4677	9.28624
30	27	235.717	20.5881
30	28	94.0607	118.009
30	29	66.679	17.8154
30	30	101.474	76.7565
30	1	426.679	85.0665
30	2	374.851	35.9986
30	3	104.272	112.664
30	4	365.913	93.4539
30	5	232.568	197.607
30	6	100.757	215.786
30	7	173.023	125.816
30	8	229.765	88.9907
30	9	306.688	129.703
30	10	199.678	205.019
30	11	348.464	104.04
30	12	439.613	28.7068
30	13	294.494	-107.643
30	14	294.646	237.896
30	15	352.437	76.6385
30	16	251.38	99.8049
30	17	189.129	125.028
30	18	145.356	41.9539
30	19	57.2089	148.565
30	20	159.648	71.0703
30	21	163.875	-31.9275
30	22	160.994	35.0339
30	23	322.289	171.733
30	24	214.589	191.274
30	25	407.399	65.2576
30	26	173.491	135.52
30	27	248.101	178.336
30	28	368.479	-85.8922
30	29	249.222	161.963
30	30	165.163	24.7766
30	1	326.331	10.7281
30	2	182.947	272.982
30	3	268.616	141.53
30	4	342.25	115.048
30	5	414.831	16.6992
30	6	254.09	92.0581
30	7	381.592	76.4002
30	8	167.001	108.338
30	9	376.62	58.0224
30	10	336.653	128.772
30	11	439.626	23.5107
30	12	449.202	9.81529
30	13	409.001	40.0786
30	14	322.597	58.9129
30	15	251.014	190.017
30	16	295.921	82.8985
30	17	350.955	119.912
30	18	48.6139	303.102
30	19	410.041	2.07333
30	20	240.133	178.919
30	21	197.963	131.787
30	22	299.025	154.297
30	23	341.474	138.574
30	24	171.512	27.8352
30	25	256.188	127.462
30	26	272.724	182.065
30	27	328.513	196.419
30	28	133.75	54.4725
30	29	366.511	156.994
30	30	186.922	284.01
30	1	360.871	-289.006
30	2	313.613	-73.2048
30	3	319.909	112.438
30	4	101.652	88.7507
30	5	274.7	209.348
30	6	134.178	174.149
30	7	103.919	202.41
30	8	240.36	157.128
30	9	228.973	185.137
30	10	259.911	253.856
30	11	113.089	56.3851
30	12	192.416	212.182
30	13	168.215	23.922
30	14	327.721	113.092
30	15	155.619	142.017
30	16	225.463	142.124
30	17	12.1843	72.4516
30	18	63.6297	220.883
30	19	275.686	80.6964
30	20	33.7261	49.4558
30	21	92.0014	56.8416
30	22	275.799	182.754
30	23	203.735	22.7866
30	24	203.735	22.7866
30	25	56.1183	82.4196
30	26	420.477	86.1928
30	27	162.613	72.9246
30	28	204.11	-55.1484
30	29	185.059	93.5232
30	30	44.8776	35.2186

## Sheet: Speed changes by contact
15 ind/m2									30 ind/m2
Control period				Food cue period					Control period				Food cue period
Number	Before	Contact	After	Number	Before	Contact	After		Number	Before	Contact	After	Number	Before	Contact	After
1	1.08867	0.3495	0.932	1	0.376333	0.1621	0.256167		1	1.16033	0.8063	0.477333	1	0.462667	0.388333	0.239167
2	0.932	0.206091	0.372667	2	0.1825	0.1395	0.2995		2	0.953	0.294991	0.035	2	0.14	0.199833	0.105
3	0.297	0.113187	0.2245	3	0.671	0.235167	0.220667		3	0.280833	0.361537	0.493667	3	0.765833	0.316385	0.6025
4	0.736	0.233465	0.253667	4	0.3435	0.0706667	0.2145		4	0.865833	1.1345	0.808667	4	0.210167	0.261077	0.4044
5	0.2696	0.116864	0.414	5	0.775333	0.3512			5	0.571333	0.426421	0.424667	5	0.672667	0.629571	0.298833
6	0.7016	0.331278	0.4165	6	0.813333	0.3373			6	0.863167	0.514609	0.620833	6	0.180667	0.157143	0.372333
7	0.4234	0.21	0.2185	7	0.352	0.243444	0.643		7	0.748333	0.661304	1.06283	7	0.6445	0.68313	0.511167
8	0.3815	0.26568	0.416667	8	0.181333	0.115852	0.169667		8	0.953167	0.7079	0.634	8	0.705167	0.253217	0.07
9	0.4744	0.42475	0.862667	9	0.281	0.153625	0.4755		9	0.9485	0.521024	0.784333	9	0.385167	0.206533	0.175
10	0.8436	0.3835	0.838667	10	0.262667	0	0.0848333		10	0.5344	0.524071	0.562667	10	0.589833	0.3002	0.480667
11	0.6124	0.362286	0.642333	11	0.168333	0.148577	0.321667		11	0.642667	0.375191	0.1835	11	0.1565	0.2535	0.1565
12	0.574	0.166579	0.373333	12	0.595333	0.1325	0.645		12	1.1735	0.419269	0.640167	12	0.507333	0.499437	0.738167
13	0.2202	0.093	0.332	13	0.303167	0.105515	0.217167		13	0.965333	0.661687	0.6855	13	0.662667	0.291022	0.368667
14	0.692667	0.43688	0.581333	14	0.315833	0.0660294	0.153833		14	0.245167	0.233846	0.196333	14	0.388333	0.361667	0.4765
15	0.283667	0.2982	0.344667	15	0.344667	0.337829	0.330333		15	0.329	0.1835	0.350167	15	0.441333	0.455895	0.238167
16	0.495833	0.35444	0.548667	16	0.153833	0.189902	0.1335		16	0.2185	0.283769	0.482333	16	0.404167	0.270846	0.5375
17	0.748667	0.683	0.906333						17	0.732333	0.696333	0.892	17	1.10733	0.954267	1.11633
18	0.518	0.425	0.518						18	0.948833	0.714	0.532333	18	0.286	0.269286	0.0696667
19	0.629667	0.538125	0.783667						19	0.337333	0.4325	0.3715	19	0.214667	0.317212	0.426
20	0.688833	0.144125	0.356833						20	0.253333	0.334941	0.07	20	1.46217	0.623105	0.880833
21	0.257	0.3666	0.379833						21	0.933	0.94	0.516667	21	0.653833	0.209	0.745
22	0.359167	0.229667	0.486						22	0.855167	0.476396	0.554333	22	0.3135	0	0.3555
23	0.321333	0.271444	0.438333						23	0.5275	0.234107	0.255667	23	0.466167	0.153333	0.3035
24	0.472167	0.342368	0.5895						24	0.690333	0.281917	0.191167	24	0.4545	0.478278	0.613
25	0.536833	0.413789	0.6255						25	0.745667	0.573362	0.642333	25	0.243833	0.323515	0.112667
26	0.488833	0.26625	0.766333						26	0.9605	0.665231	0.687167	26	0.594667	0.499212	0.824333
27	0.458167	0.192	0.357167						27	0.709667	0.624355	0.613167	27	0.976833	0.49375	0.623833
28	0.419167	0.28685	0.464333						28	0.444	0.313389	0.685667	28	0.94	0.795333	1.03617
29	0.392667	0.19275	0.5585						29	0.487667	0.288288	0.141667	29	0.723833	0.5245	0.634333
30	0.307	0.379325	0.071						30	0.896333	0.282237	0.565167	30	1.02367	0.694667	1.00517
31	0.516	0.453625	0.612167						31	0.438667	0.454593	0.383667	31	0.359667	0.263044	0.571667
32	0.362833	0.112786	0.514333						32	0.635167	0.321214	0.658333	32	0.404167	0.185022	0
33	0.227667	0.0152143	0.300833						33	0.368	0.382229	0.6	33	0.119	0.128667	0.317833
34	0.82	0.329	0.906667						34	0.6725	0.5845	0.336167	34	0.455	0.422267	0.522333
35	0.9858	0.662833	0.962333						35	0.397167	0.68175	0.389667	35	0.362167	0.3335	0.371333
36	0.3148	0.41975	0.2645						36	0.4676	0.418136	0.562	36	0.555167	0.511125	0.5715
37	0.802	0.4516	0.665833						37	0.434167	0.391875	0.436	37	0.379167	0.380286	0.21
38	0.285167	0.17143	0.106						38	0.7085	0.385021	0.368667	38	0.5875	0.612571	0.595333
39	0.0708333	0.118228	0.220667						39	0.555667	0.495846	0.569833	39	0.2865	0.229778	0.402
40	0.8975	0.4988	0.7226						40	0.439167	0.853167	0.938667	40	0.305167	0.466333	0.384667
41	0.845167	0.59825	0.9662						41	0.653	0.27825	0.5025	41	0.428667	0.349643	0.4765
42	0.326833	0.122667	0.141333						42	0.504	0.221806	0.150167	42	0.3585	0.224143	0.239
43	0.1415	0.0588889	0.2145						43	0.802333	0.558	0.4635	43	0.4635	0.621222	0.479
44	0.619833	0.298	0.454333						44	0.5975	0.535696	0.6055	44	0.336333	0.37	0.309167
45	0.746667	0.503333	0.811667						45	0.654667	0.392609	0.4925	45	0.605	0.61428	1.08533
46	0.32875	0.169828	0.303833						46	0.433	0.732556	0.343833	46	0.642667	0.336333	0.554833
47	0.42175	0.203897	0.128167						47	0.593667	0.470437	0.617	47	0.438667	0.262122	0.64
48	0.529667	0.330313	0.5905						48	0.649833	0.603632	0.652833	48	0.585333	0.2606	0.926
49	0.31	0.32125	0.456667						49	0.460667	0.270734	0.343167	49	0.681	0.363786	0.88
50	0.443833	0.0827037	0.3535						50	0.560833	0.635808	0.728167	50	0.6185	0.5525	0.475
51	0.174167	0.0895714	0.5185						51	0.567167	0.531182	0.367	51	0.545333	0.457929	0.617333
52	0.174167	0.259857	0.498333						52	0.1065	0.610136	0.888	52	0.61	0.4931	1.06317
53	0.937833	0.385727	0.931833						53	0.639833	0.630067	0.539333	53	0.321667	0.72675	0.682333
54	0.451	0.252727	0.328						54	0.855167	0.466333	0.614	54	0.797833	0.698	0.782333
55	0.471667	0.2695	0.525						55	1.01317	0.420182	0.369333	55	0.707	0.332824	0.574333
56	0.174167	0.193	0.153833						56	0.182333	0.493926	0.7285	56	0.755	0.382074	0.286833
57	0.675333	0.559	0.648333						57	0.528167	0.472111	0.493333	57	0.752667	0.391471	0.634667
58	0.504	0.467	0.641167						58	0.885167	0.722	0.7525	58	0.425833	0.271706	0.330167
59	0.561667	0.280222	0.477333						59	0.8004	0.2634	0.174167	59	0.502333	0.732818	0.734
60	0.401833	0.2692	0.633833						60	0.7482	0.8426	0.707667	60	0.285	0.3	0.472333
61	0.627	0.217071	0.362667						61	0.835333	0.732222	1.04383	61	0.508	0.536625	0.624333
62	0.381	0.276194	0.430667						62	1.07817	0.791778	0.4265	62	0.2858	0.422812	0.235667
63	0.309833	0.305452	0.496167						63	0.712	0.591857	0.706667	63	0.342333	0.125557	0.1045
64	0.41	0.200589	0.238						64	0.674	0.736	0.518	64	0.119	0.185686	0
65	0.377	0.150103	0.289167						65	1.03983	0.984444	0.8655
66	0.232167	0.127455	0.414						66	0.571167	0.444263	0.503
67	0.498667	0.444038	0.536333						67	0.823167	0.536846	1.0605
68	0.169667	0.0193086	0.0496667						68	0.735167	0.489071	0.613167
									69	0.852333	0.891339	0.751
									70	0.766333	0.705482	0.703833
									71	0.568667	0.438846	0.687333
									72	0.7515	0.545385	0.520333
									73	0.604667	0.506056	0.590167
									74	0.9355	0.558778	0.3565
									75	0.545167	0.69475	0.747667
									76	0.552	0.717625	0.5375
									77	0.721167	0.707733	0.673
									78	0.538833	0.533	0.426167
									79	0.203333	0.370111	0.520667
									80	0.944167	0.526333	0.440667
									81	0.0348333	0.299897	0.227833
									82	0.498	0.510483	0.4635
									83	0.709667	0.951167	0.710667
									84	0.853	0.455	0.690667
									85	0.515833	0.513073	0.859167
									86	0.892167	0.314462	0.768833
									87	0.576667	0.393378	0.834
									88	0.813667	0.400353	0.562667
									89	0.481833	0.852571	0.794667
									90	0.805333	0.937857	0.9165
									91	0.412333	0.3015	0.603667
									92	1.06867	0.623833	0.119
									93	0.7585	0.732929	0.444667
									94	1.10533	1.085	1.09683
									95	1.0045	0.956364	1.25867
									96	1.08317	1.0315	1.30683
									97	0.314167	0.745455	1.3835
									98	1.03333	0.804909	0.508333
									99	0.870833	0.980333	1.0045
									100	0.844833	0.6445	0.696667
									101	0.815333	0.63302	0.989
									102	0.7085	0.822667	0.803
									103	0.797333	0.7166	0.0696667
									104	0.2495	0.597974	0.514333
									105	1.34583	1.19037	1.46283
									106	1.50983	1.00432	0.990833
									107	0.584833	0.529	0.597833
									108	1.08817	0.92625	0.961833
									109	0.652667	0.240682	0.3995
									110	0.575833	0.772233	1.23233
									111	1.30383	0.987214	1.05283
									112	1.59117	1.194	1.216
									113	0.468	0.599087	0.995
									114	0.209	0.510857	0.5045
									115	0.487667	0.412167	0.881167
									116	0.750333	0.534714	0.817333
									117	1.06117	0.77575	0.871333
									118	0.9695	0.831923	0.991333
									119	0.836667	0.807093	0.964333
									120	0.865667	0.813	0.6395
									121	1.1972	0.880222	1.0225
									122	1.3705	0.768365	0.923
									123	0.330167	0.2116	0.390333
									124	0.560167	0.378875	0.697
									125	0.446667	0.500143	0.837667
									126	0.501667	0.716484	0.561667
									127	0.823833	0.70441	0.3855
									128	0.785667	0.844667	0.913833
									129	0.873167	1.043	0.869667
									130	1.03867	0.805491	0.954667
									131	0.444667	0.748603	0.8285
									132	0.616833	0.443333	0.760667
									133	0.381	0.507571	0.587
									134	0.584	0.464714	0.583167
									135	0.464833	0.286714	0.509667
									136	0.512667	0.3094	1.663
									137	0.680333	0.489209	0.811667
									138	0.87775	0.370347	0.509167
									139	0.5738	0.52543	0.4526
									140	0.0696667	0.328429	0.217167
									141	0.87125	0.774	0.779333
									142	1.01017	0.578333	0.777667
									143	0.781333	0.303871	0.508667
									144	0.4155	0.4435	0.319167
									145	0.609833	0.5948	0.523
									146	0.875333	0.8914	0.568333
									147	0.782667	0.7528	0.66
									148	0.366833	0.312842	0.261667
									149	0.913167	0.4564	0.602
									150	0.838167	0.484094	0.646833
									151	0.542667	0.670875	0.5715
									152	0.518333	0.297526	0.366667
									153	0.365833	0.751556	0.259
									154	0.2595	0.21	0.07
									155	0.69975	0.453741	0.856667
									156	0.401	0.313856	0.6705
									157	0.406	0.313836	0.405167
									158	0.512667	0.43825	0.600833
									159	0.939333	0.712059	0.544
									160	0.323333	0.352391	0.590667
									161	0.610833	0.380613	0.503833
									162	0.758333	0.4085	0.593667
									163	0.7025	0.601	0.6025
									164	0.517	0.576182	0.661167
									165	0.531167	0.399273	0.5755
									166	0.668333	0.365925	0.574333
									167	0.3178	0.7408	0.857667
									168	0.2858	0.610267	0.7335
									169	0.650833	0.454364	0.797667
									170	0.691	0.363692	0.6175
									171	0.2848	0.445125	0.983667
									172	0.563	0.371028	0.377167
									173	0.6915	0.4848	0.279333
									174	0.781667	0.409333	0.400333
									175	0.535	0.321167	0.286833
									176	0.671667	0.450167	0.652167
									177	0.804333	0.4897	0.511167
									178	0.473833	0.5108	0.637667
									179	0.582833	0.467778	0.760167
									180	0.5805	0.6156	0.739667
									181	0.861667	0.41	0.805833
									182	0.446167	0.327455	0.293167
									183	0.718333	0.391931	0.3235
									184	0.670167	0.3596	0.668
									185	0.493167	0.4486	0.748
									186	0.655333	0.3512	0.356833
									187	0.676333	0.644	0.543167
									188	0.633833	0.516182	0.914833
									189	0.663667	0.553714	0.888333
									190	0.3625	0.148	0.356833
									191	0.359667	0.428333	0.390333
									192	0.715667	0.526143	0.4585
									193	0.363333	0.562333	0.592167
									194	0.558667	0.469091	0.632667
									195	0.6205	0.487667	0.568667
									196	0.676333	0.547481	0.5005
									197	0.552167	0.348333	0.431833
									198	0.589667	0.482533	0.396
									199	0.388833	0.662667	0.3898
									200	0.5075	0.3344	0.4515
									201	0.474333	0.255455	0.340167
									202	0.3815	0.623833	0.336167
									203	0.330167	0.321444	0.423667

## Sheet: Expansion (mm.min)
Density group	Number	Control	Food cue
15	1	14.9208	9.89742
15	2	16.0976	12.1154
15	3	15.6499	8.17124
15	4	19.8603	7.93973
15	5	11.3259	9.08164
15	6	17.2348	6.3526
15	7	15.7566	11.8041
15	8	12.647	10.309
30	1	13.356	6.69401
30	2	15.2682	6.93768
30	3	19.194	7.18779
30	4	21.1689	6.47385
30	5	10.1424	6.18893
30	6	18.2114	6.96574
30	7	22.0522	9.24124
30	8	11.8566	6.08505
